# Supplementary material for: Taxonomic study of the Pinelemabailongensis species group with descriptions of six new species from China (Araneae, Telemidae)
Source: Zookeys. 2018 Sep 12;(784):7–57. doi: 10.3897/zookeys.784.27758 (PMC6160845; doi:10.3897/zookeys.784.27758)
Supplement: XML Treatment for Pinelema [file zookeys.784.27758-treatment1.xml]

<!DOCTYPE tp:taxon-treatment
  PUBLIC "-//TaxonX//DTD Taxonomic Treatment Publishing DTD v0 20100105//EN" "tax-treatment-NSO.dtd">
<tp:taxon-treatment xmlns:tp="http://www.plazi.org/taxpub"><tp:treatment-meta><kwd-group><label>Taxon classification</label><kwd><named-content xmlns:xlink="http://www.w3.org/1999/xlink" content-type="kingdom">Animalia</named-content></kwd><kwd><named-content xmlns:xlink="http://www.w3.org/1999/xlink" content-type="order">Araneae</named-content></kwd><kwd><named-content xmlns:xlink="http://www.w3.org/1999/xlink" content-type="family">Telemidae</named-content></kwd></kwd-group><mixed-citation publication-type="journal"><person-group><name><surname>Zhao</surname><given-names>Huifeng</given-names></name><name><surname>Yao</surname><given-names>Zhiyuan</given-names></name><name><surname>Song</surname><given-names>Yang</given-names></name><name><surname>Li</surname><given-names>Shuqiang</given-names></name></person-group><article-title>Taxonomic study of the <italic><tp:taxon-name><tp:taxon-name-part taxon-name-part-type="genus" reg="Pinelema">Pinelema</tp:taxon-name-part><tp:taxon-name-part taxon-name-part-type="species" reg="bailongensis">bailongensis</tp:taxon-name-part></tp:taxon-name></italic> species group with descriptions of six new species from China (<tp:taxon-name><tp:taxon-name-part taxon-name-part-type="order">Araneae</tp:taxon-name-part></tp:taxon-name>, <tp:taxon-name><tp:taxon-name-part taxon-name-part-type="family">Telemidae</tp:taxon-name-part></tp:taxon-name>)</article-title><source>Zookeys</source><day>12</day><month>9</month><year>2018</year><volume>2018</volume><issue>784</issue><fpage>7</fpage><lpage>57</lpage><pub-id pub-id-type="doi">10.3897/zookeys.784.27758</pub-id></mixed-citation></tp:treatment-meta><tp:nomenclature><label>Genus</label><tp:taxon-name>
              <tp:taxon-name-part taxon-name-part-type="genus" reg="Pinelema">Pinelema</tp:taxon-name-part>
            </tp:taxon-name><tp:taxon-authority>Wang &amp; Li, 2012</tp:taxon-authority></tp:nomenclature><tp:treatment-sec sec-type="type species" id="SECID0E6VAE"><title>Type species.</title><p><italic><tp:taxon-name><tp:taxon-name-part taxon-name-part-type="genus" reg="Pinelema">Pinelema</tp:taxon-name-part><tp:taxon-name-part taxon-name-part-type="species" reg="bailongensis">bailongensis</tp:taxon-name-part></tp:taxon-name></italic> Wang &amp; Li, 2012 from Guangxi, China.</p></tp:treatment-sec><tp:treatment-sec sec-type="Composition" id="SECID0EQWAE"><title>Composition.</title><p>The total number of <italic><tp:taxon-name><tp:taxon-name-part taxon-name-part-type="genus" reg="Pinelema">Pinelema</tp:taxon-name-part></tp:taxon-name></italic> species has increased to 25. They are <italic><tp:taxon-name><tp:taxon-name-part taxon-name-part-type="genus" reg="Pinelema">P.</tp:taxon-name-part><tp:taxon-name-part taxon-name-part-type="species" reg="bailongensis">bailongensis</tp:taxon-name-part></tp:taxon-name></italic> Wang &amp; Li, 2012, <italic><tp:taxon-name><tp:taxon-name-part taxon-name-part-type="genus" reg="Pinelema">P.</tp:taxon-name-part><tp:taxon-name-part taxon-name-part-type="species" reg="cheni">cheni</tp:taxon-name-part></tp:taxon-name></italic> Zhao &amp; Li, sp. n., <italic><tp:taxon-name><tp:taxon-name-part taxon-name-part-type="genus" reg="Pinelema">P.</tp:taxon-name-part><tp:taxon-name-part taxon-name-part-type="species" reg="cordata">cordata</tp:taxon-name-part></tp:taxon-name></italic> (Wang &amp; Li, 2010) comb. n., <italic><tp:taxon-name><tp:taxon-name-part taxon-name-part-type="genus" reg="Pinelema">P.</tp:taxon-name-part><tp:taxon-name-part taxon-name-part-type="species" reg="cunfengensis">cunfengensis</tp:taxon-name-part></tp:taxon-name></italic> Zhao &amp; Li, 2017, <italic><tp:taxon-name><tp:taxon-name-part taxon-name-part-type="genus" reg="Pinelema">P.</tp:taxon-name-part><tp:taxon-name-part taxon-name-part-type="species" reg="curcici">curcici</tp:taxon-name-part></tp:taxon-name></italic> Wang &amp; Li, 2016, <italic><tp:taxon-name><tp:taxon-name-part taxon-name-part-type="genus" reg="Pinelema">P.</tp:taxon-name-part><tp:taxon-name-part taxon-name-part-type="species" reg="damtaoensis">damtaoensis</tp:taxon-name-part></tp:taxon-name></italic> Zhao &amp; Li, 2018, <italic><tp:taxon-name><tp:taxon-name-part taxon-name-part-type="genus" reg="Pinelema">P.</tp:taxon-name-part><tp:taxon-name-part taxon-name-part-type="species" reg="huobaensis">huobaensis</tp:taxon-name-part></tp:taxon-name></italic> Wang &amp; Li, 2016, <italic><tp:taxon-name><tp:taxon-name-part taxon-name-part-type="genus" reg="Pinelema">P.</tp:taxon-name-part><tp:taxon-name-part taxon-name-part-type="species" reg="huoyan">huoyan</tp:taxon-name-part></tp:taxon-name></italic> Zhao &amp; Li, sp. n., <italic><tp:taxon-name><tp:taxon-name-part taxon-name-part-type="genus" reg="Pinelema">P.</tp:taxon-name-part><tp:taxon-name-part taxon-name-part-type="species" reg="laensis">laensis</tp:taxon-name-part></tp:taxon-name></italic> Zhao &amp; Li, 2018, <italic><tp:taxon-name><tp:taxon-name-part taxon-name-part-type="genus" reg="Pinelema">P.</tp:taxon-name-part><tp:taxon-name-part taxon-name-part-type="species" reg="liangxi">liangxi</tp:taxon-name-part></tp:taxon-name></italic> (Zhu &amp; Chen, 2002) comb. n., <italic><tp:taxon-name><tp:taxon-name-part taxon-name-part-type="genus" reg="Pinelema">P.</tp:taxon-name-part><tp:taxon-name-part taxon-name-part-type="species" reg="lizhuang">lizhuang</tp:taxon-name-part></tp:taxon-name></italic> Zhao &amp; Li, sp. n., <italic><tp:taxon-name><tp:taxon-name-part taxon-name-part-type="genus" reg="Pinelema">P.</tp:taxon-name-part><tp:taxon-name-part taxon-name-part-type="species" reg="nuocnutensis">nuocnutensis</tp:taxon-name-part></tp:taxon-name></italic> Zhao &amp; Li, 2018, <italic><tp:taxon-name><tp:taxon-name-part taxon-name-part-type="genus" reg="Pinelema">P.</tp:taxon-name-part><tp:taxon-name-part taxon-name-part-type="species" reg="pacchanensis">pacchanensis</tp:taxon-name-part></tp:taxon-name></italic> Zhao &amp; Li, 2018, <italic><tp:taxon-name><tp:taxon-name-part taxon-name-part-type="genus" reg="Pinelema">P.</tp:taxon-name-part><tp:taxon-name-part taxon-name-part-type="species" reg="podiensis">podiensis</tp:taxon-name-part></tp:taxon-name></italic> Zhao &amp; Li, 2017, <italic><tp:taxon-name><tp:taxon-name-part taxon-name-part-type="genus" reg="Pinelema">P.</tp:taxon-name-part><tp:taxon-name-part taxon-name-part-type="species" reg="qingfengensis">qingfengensis</tp:taxon-name-part></tp:taxon-name></italic> Zhao &amp; Li, 2017, <italic><tp:taxon-name><tp:taxon-name-part taxon-name-part-type="genus" reg="Pinelema">P.</tp:taxon-name-part><tp:taxon-name-part taxon-name-part-type="species" reg="spirulata">spirulata</tp:taxon-name-part></tp:taxon-name></italic> Zhao &amp; Li, 2018, <italic><tp:taxon-name><tp:taxon-name-part taxon-name-part-type="genus" reg="Pinelema">P.</tp:taxon-name-part><tp:taxon-name-part taxon-name-part-type="species" reg="strentarsi">strentarsi</tp:taxon-name-part></tp:taxon-name></italic> (Lin &amp; Li, 2010) comb. n., <italic><tp:taxon-name><tp:taxon-name-part taxon-name-part-type="genus" reg="Pinelema">P.</tp:taxon-name-part><tp:taxon-name-part taxon-name-part-type="species" reg="wangshang">wangshang</tp:taxon-name-part></tp:taxon-name></italic> Zhao &amp; Li, sp. n., <italic><tp:taxon-name><tp:taxon-name-part taxon-name-part-type="genus" reg="Pinelema">P.</tp:taxon-name-part><tp:taxon-name-part taxon-name-part-type="species" reg="wenyang">wenyang</tp:taxon-name-part></tp:taxon-name></italic> Zhao &amp; Li, sp. n., <italic><tp:taxon-name><tp:taxon-name-part taxon-name-part-type="genus" reg="Pinelema">P.</tp:taxon-name-part><tp:taxon-name-part taxon-name-part-type="species" reg="xiezi">xiezi</tp:taxon-name-part></tp:taxon-name></italic> Zhao &amp; Li, 2018, <italic><tp:taxon-name><tp:taxon-name-part taxon-name-part-type="genus" reg="Pinelema">P.</tp:taxon-name-part><tp:taxon-name-part taxon-name-part-type="species" reg="xiushuiensis">xiushuiensis</tp:taxon-name-part></tp:taxon-name></italic> Wang &amp; Li, 2016, <italic><tp:taxon-name><tp:taxon-name-part taxon-name-part-type="genus" reg="Pinelema">P.</tp:taxon-name-part><tp:taxon-name-part taxon-name-part-type="species" reg="yaosaensis">yaosaensis</tp:taxon-name-part></tp:taxon-name></italic> Wang &amp; Li, 2016, <italic><tp:taxon-name><tp:taxon-name-part taxon-name-part-type="genus" reg="Pinelema">P.</tp:taxon-name-part><tp:taxon-name-part taxon-name-part-type="species" reg="yunchuni">yunchuni</tp:taxon-name-part></tp:taxon-name></italic> Zhao &amp; Li, sp. n., <italic><tp:taxon-name><tp:taxon-name-part taxon-name-part-type="genus" reg="Pinelema">P.</tp:taxon-name-part><tp:taxon-name-part taxon-name-part-type="species" reg="zhenzhuang">zhenzhuang</tp:taxon-name-part></tp:taxon-name></italic> Zhao &amp; Li, 2018, and <italic><tp:taxon-name><tp:taxon-name-part taxon-name-part-type="genus" reg="Pinelema">P.</tp:taxon-name-part><tp:taxon-name-part taxon-name-part-type="species" reg="zhewang">zhewang</tp:taxon-name-part></tp:taxon-name></italic> (Chen &amp; Zhu, 2009) comb. n.</p></tp:treatment-sec><tp:treatment-sec sec-type="diagnosis" id="SECID0EQ6AE"><title>Diagnosis and descriptions.</title><p>See <xref ref-type="bibr" rid="B10">Wang and Li (2016)</xref> and Zhao et al. (2018).</p></tp:treatment-sec><tp:treatment-sec sec-type="distribution" id="SECID0E16AE"><title>Distribution.</title><p>China (Guangxi, Guizhou, Yunnan), Vietnam (Vinh Phuc, Quang Binh, Phu Tho, Bac Kan).</p></tp:treatment-sec><ref-list><ref id="B10"><mixed-citation xmlns:xlink="http://www.w3.org/1999/xlink" xlink:type="simple"><person-group><name name-style="western"><surname>Wang</surname><given-names>C</given-names></name><name name-style="western"><surname>Li</surname><given-names>S</given-names></name></person-group> (<year>2016</year>) <article-title>Four new species of the spider genus <italic><tp:taxon-name><tp:taxon-name-part taxon-name-part-type="genus">Pinelema</tp:taxon-name-part></tp:taxon-name></italic> (<tp:taxon-name><tp:taxon-name-part taxon-name-part-type="order">Araneae</tp:taxon-name-part></tp:taxon-name>, <tp:taxon-name><tp:taxon-name-part taxon-name-part-type="family">Telemidae</tp:taxon-name-part></tp:taxon-name>) from caves in South China.</article-title><source>Ecologica Montenegrina</source><volume>7</volume>: <fpage>546</fpage>–<lpage>566</lpage>.</mixed-citation></ref></ref-list></tp:taxon-treatment>
