# Supplementary material for: Taxonomic study of the Pinelemabailongensis species group with descriptions of six new species from China (Araneae, Telemidae)
Source: Zookeys. 2018 Sep 12;(784):7–57. doi: 10.3897/zookeys.784.27758 (PMC6160845; doi:10.3897/zookeys.784.27758)
Supplement: XML Treatment for Pinelema huoyan [file zookeys.784.27758-treatment6.xml]

<!DOCTYPE tp:taxon-treatment
  PUBLIC "-//TaxonX//DTD Taxonomic Treatment Publishing DTD v0 20100105//EN" "tax-treatment-NSO.dtd">
<tp:taxon-treatment xmlns:tp="http://www.plazi.org/taxpub"><tp:treatment-meta><kwd-group><label>Taxon classification</label><kwd><named-content xmlns:xlink="http://www.w3.org/1999/xlink" content-type="kingdom">Animalia</named-content></kwd><kwd><named-content xmlns:xlink="http://www.w3.org/1999/xlink" content-type="order">Araneae</named-content></kwd><kwd><named-content xmlns:xlink="http://www.w3.org/1999/xlink" content-type="family">Telemidae</named-content></kwd></kwd-group><mixed-citation publication-type="journal"><person-group><name><surname>Zhao</surname><given-names>Huifeng</given-names></name><name><surname>Yao</surname><given-names>Zhiyuan</given-names></name><name><surname>Song</surname><given-names>Yang</given-names></name><name><surname>Li</surname><given-names>Shuqiang</given-names></name></person-group><article-title>Taxonomic study of the <italic><tp:taxon-name><tp:taxon-name-part taxon-name-part-type="genus" reg="Pinelema">Pinelema</tp:taxon-name-part><tp:taxon-name-part taxon-name-part-type="species" reg="bailongensis">bailongensis</tp:taxon-name-part></tp:taxon-name></italic> species group with descriptions of six new species from China (<tp:taxon-name><tp:taxon-name-part taxon-name-part-type="order">Araneae</tp:taxon-name-part></tp:taxon-name>, <tp:taxon-name><tp:taxon-name-part taxon-name-part-type="family">Telemidae</tp:taxon-name-part></tp:taxon-name>)</article-title><source>Zookeys</source><day>12</day><month>9</month><year>2018</year><volume>2018</volume><issue>784</issue><fpage>7</fpage><lpage>57</lpage><pub-id pub-id-type="doi">10.3897/zookeys.784.27758</pub-id></mixed-citation></tp:treatment-meta><tp:nomenclature><tp:taxon-name>
              <tp:taxon-name-part taxon-name-part-type="genus" reg="Pinelema">Pinelema</tp:taxon-name-part>
              <tp:taxon-name-part taxon-name-part-type="species" reg="huoyan">huoyan</tp:taxon-name-part>
              <object-id xmlns:xlink="http://www.w3.org/1999/xlink" content-type="zoobank" xlink:type="simple">http://zoobank.org/FED63C61-C96B-460D-A338-8B2C142EE4B8</object-id>
            </tp:taxon-name><tp:taxon-authority>Zhao &amp; Li</tp:taxon-authority><tp:taxon-status xmlns:xlink="http://www.w3.org/1999/xlink" xlink:type="simple">sp. n.</tp:taxon-status><xref ref-type="fig" rid="F17">Figs 6</xref><xref ref-type="fig" rid="F18">, 7</xref><xref ref-type="fig" rid="F19">, 8</xref><xref ref-type="fig" rid="F42">, 31</xref></tp:nomenclature><tp:treatment-sec sec-type="type material" id="SECID0EM1BG"><title>Type material.</title><p><bold>Holotype</bold> ♂ (<named-content xmlns:xlink="http://www.w3.org/1999/xlink" content-type="dwc:institutional_code" xlink:type="simple">IZCAS</named-content>): China, Guangxi Zhuang Autonomous Region, Hechi Prefecture, Du’an County, Gaoling Town, Jiangzhong Village, Huoyan Cave, <named-content xmlns:xlink="http://www.w3.org/1999/xlink" content-type="dwc:verbatimCoordinates" xlink:type="simple"><named-content content-type="geo-json" specific-use="{&#34;type&#34;:&#34;Point&#34;,&#34;coordinates&#34;:[108.078667,24.030333]}" id="NCID0E31BG" xlink:type="simple">24°01.820'N, 108°04.720'E</named-content></named-content>, 243 m, 11.II.2015, Y. Li and Z. Chen leg. <bold>Paratypes</bold> (<named-content xmlns:xlink="http://www.w3.org/1999/xlink" content-type="dwc:institutional_code" xlink:type="simple">IZCAS</named-content>): 4♂ and 6♀, same data as holotype.</p></tp:treatment-sec><tp:treatment-sec sec-type="material" id="SECID0EI2BG"><title>Other material examined.</title><p>5♀ (molecular vouchers, <named-content xmlns:xlink="http://www.w3.org/1999/xlink" content-type="dwc:institutional_code" xlink:type="simple">IZCAS</named-content>), same data as holotype.</p></tp:treatment-sec><tp:treatment-sec sec-type="etymology" id="SECID0ET2BG"><title>Etymology.</title><p>The species epithet refers to the type locality; noun.</p></tp:treatment-sec><tp:treatment-sec sec-type="diagnosis" id="SECID0EY2BG"><title>Diagnosis.</title><p><italic><tp:taxon-name><tp:taxon-name-part taxon-name-part-type="genus" reg="Pinelema">Pinelema</tp:taxon-name-part><tp:taxon-name-part taxon-name-part-type="species" reg="huoyan">huoyan</tp:taxon-name-part></tp:taxon-name></italic> Zhao &amp; Li, sp. n. differs from all other congeners of <italic><tp:taxon-name><tp:taxon-name-part taxon-name-part-type="genus" reg="Pinelema">P.</tp:taxon-name-part><tp:taxon-name-part taxon-name-part-type="species" reg="bailongensis">bailongensis</tp:taxon-name-part></tp:taxon-name></italic> species group by following combination of characters: eyeless (Figure <xref ref-type="fig" rid="F18">7A</xref>), embolus with small distal-retrolateral apophyses (arrow in Figure <xref ref-type="fig" rid="F17">6D</xref>), and <abbrev xmlns:xlink="http://www.w3.org/1999/xlink" xlink:title="ratio of the Esl and El" id="ABBRID0E33BG" xlink:type="simple">Esl/El</abbrev> ratio 0.72–0.78 (n = 5, mean: 0.76). In other congeners, combination of relative characters are either eyeless and no apophyses, or eyes distinct and no apophyses, or eyes distinct and apophyses present, and <abbrev xmlns:xlink="http://www.w3.org/1999/xlink" xlink:title="ratio of the Esl and El" id="ABBRID0EA4BG" xlink:type="simple">Esl/El</abbrev> ratio 0.33–0.67.</p><fig id="F17" position="float" orientation="portrait"><label>Figure 6.</label><caption><p><italic><tp:taxon-name><tp:taxon-name-part taxon-name-part-type="genus" reg="Pinelema">Pinelema</tp:taxon-name-part><tp:taxon-name-part taxon-name-part-type="species" reg="huoyan">huoyan</tp:taxon-name-part></tp:taxon-name></italic> Zhao &amp; Li, sp. n., male. <bold>A</bold> Palp, prolateral view <bold>B</bold> Palp, retrolateral view <bold>C</bold> Embolus, prolateral view <bold>D</bold> Embolus, retrolateral view. Scale bars: 0.1 mm (<bold>A–B</bold>), 0.05 mm (<bold>C–D</bold>).</p></caption><graphic xmlns:xlink="http://www.w3.org/1999/xlink" xlink:href="zookeys-784-007-g006.jpg" position="float" orientation="portrait" xlink:type="simple" id="oo_228069.jpg"/></fig><fig id="F18" position="float" orientation="portrait"><label>Figure 7.</label><caption><p><italic><tp:taxon-name><tp:taxon-name-part taxon-name-part-type="genus" reg="Pinelema">Pinelema</tp:taxon-name-part><tp:taxon-name-part taxon-name-part-type="species" reg="huoyan">huoyan</tp:taxon-name-part></tp:taxon-name></italic> Zhao &amp; Li, sp. n., male holotype. <bold>A</bold> Habitus, dorsal view <bold>B</bold> Embolus, apical view <bold>C</bold> Palp, prolateral view <bold>D</bold> Palp, retrolateral view. Scale bars: 0.2 mm (<bold>A</bold>), 0.05 mm (<bold>B</bold>), 0.1 mm (<bold>C–D</bold>).</p></caption><graphic xmlns:xlink="http://www.w3.org/1999/xlink" xlink:href="zookeys-784-007-g007.jpg" position="float" orientation="portrait" xlink:type="simple" id="oo_228070.jpg"/></fig></tp:treatment-sec><tp:treatment-sec sec-type="description" id="SECID0EO6BG"><title>Description.</title><p><bold>Male (holotype)</bold>: Total length 1.58. Carapace 0.75 long, 0.64 wide. Abdomen 0.84 long, 0.71 wide. Carapace brown (Figure <xref ref-type="fig" rid="F18">7A</xref>). Eyeless (Figure <xref ref-type="fig" rid="F18">7A</xref>). Chelicerae, legs, labium, and endites brown. Sternum bright brown with sparse setae. Leg measurements: I 6.23 (1.84, 0.28, 1.96, 1.39, 0.76); II 5.42 (1.64, 0.27, 1.70, 1.18, 0.63); III 3.53 (1.28, 0.22, 1.18, 0.85, 0.53); IV 4.98 (1.60, 0.22, 1.44, 1.10, 0.62). Abdomen pale yellow with a few long setae (Figure <xref ref-type="fig" rid="F18">7A</xref>).</p><p>Palp: Tibia 2.0 times longer than patella, cymbium 2.2 times longer than tibia, cymbial apophysis dark brown and cone-shaped (Figure <xref ref-type="fig" rid="F18">7C</xref>); bulb shaped as in Figure <xref ref-type="fig" rid="F18">7D</xref>; embolus with numerous small apophyses distally (arrow in Figure <xref ref-type="fig" rid="F17">6D</xref>), spiral ridge brown (Figure <xref ref-type="fig" rid="F18">7B</xref>), <abbrev xmlns:xlink="http://www.w3.org/1999/xlink" xlink:title="ratio of El to Bl" id="ABBRID0EVAAI" xlink:type="simple">El/Bl</abbrev> ratio 1.42, and <abbrev xmlns:xlink="http://www.w3.org/1999/xlink" xlink:title="ratio of the Esl and El" id="ABBRID0EZAAI" xlink:type="simple">Esl/El</abbrev> ratio 0.76.</p><p><bold>Female</bold>: Total length 1.48. Carapace 0.65 long, 0.58 wide. Abdomen 0.85 long, 0.71 wide. Coloration as in male (Figure <xref ref-type="fig" rid="F19">8A, B</xref>). Leg measurements: I 5.89 (1.76, 0.25, 1.88, 1.25, 0.75); II 5.26 (1.62, 0.25, 1.64, 1.08, 0.67); III 3.75 (1.19, 0.23, 1.13, 0.73, 0.47); IV 4.64 (1.50, 0.24, 1.34, 0.96, 0.60). Abdomen light brown. Insemination duct with a membranous tube (Figure <xref ref-type="fig" rid="F19">8C</xref>); receptacle as wide as insemination duct, U-shaped, slightly swollen at end (Figure <xref ref-type="fig" rid="F19">8C</xref>).</p><fig id="F19" position="float" orientation="portrait"><label>Figure 8.</label><caption><p><italic><tp:taxon-name><tp:taxon-name-part taxon-name-part-type="genus" reg="Pinelema">Pinelema</tp:taxon-name-part><tp:taxon-name-part taxon-name-part-type="species" reg="huoyan">huoyan</tp:taxon-name-part></tp:taxon-name></italic> Zhao &amp; Li, sp. n., female paratype. <bold>A</bold> Habitus, dorsal view <bold>B</bold> Habitus, ventral view <bold>C</bold> Endogyne, lateral view. Scale bars: 0.2 mm (<bold>A–B</bold>), 0.05 mm (<bold>C</bold>).</p></caption><graphic xmlns:xlink="http://www.w3.org/1999/xlink" xlink:href="zookeys-784-007-g008.jpg" position="float" orientation="portrait" xlink:type="simple" id="oo_228071.jpg"/></fig></tp:treatment-sec><tp:treatment-sec sec-type="variation" id="SECID0EPCAI"><title>Variation.</title><p>In 4♂ paratypes: <abbrev xmlns:xlink="http://www.w3.org/1999/xlink" xlink:title="ratio of El to Bl" id="ABBRID0EVCAI" xlink:type="simple">El/Bl</abbrev> ratio 1.38–1.43, <abbrev xmlns:xlink="http://www.w3.org/1999/xlink" xlink:title="ratio of the Esl and El" id="ABBRID0EZCAI" xlink:type="simple">Esl/El</abbrev> ratio 0.72–0.78.</p></tp:treatment-sec><tp:treatment-sec sec-type="distribution" id="SECID0E4CAI"><title>Distribution.</title><p>China (Guangxi, Figure <xref ref-type="fig" rid="F42">31</xref>), known only from the type locality.</p></tp:treatment-sec><tp:treatment-sec><!--Section generated to contain objects referenced in tp:taxon-treatment.--><fig id="F42" position="float" orientation="portrait"><label>Figure 31.</label><caption><p>Distribution records of <italic><tp:taxon-name><tp:taxon-name-part taxon-name-part-type="genus" reg="Pinelema">Pinelema</tp:taxon-name-part><tp:taxon-name-part taxon-name-part-type="species" reg="bailongensis">bailongensis</tp:taxon-name-part></tp:taxon-name></italic> species group: <bold>1</bold><italic><tp:taxon-name><tp:taxon-name-part taxon-name-part-type="genus" reg="Pinelema">P.</tp:taxon-name-part><tp:taxon-name-part taxon-name-part-type="species" reg="bailongensis">bailongensis</tp:taxon-name-part></tp:taxon-name></italic><bold>2</bold><italic><tp:taxon-name><tp:taxon-name-part taxon-name-part-type="genus" reg="Pinelema">P.</tp:taxon-name-part><tp:taxon-name-part taxon-name-part-type="species" reg="cheni">cheni</tp:taxon-name-part></tp:taxon-name></italic> Zhao et Li, sp. n. <bold>3</bold><italic><tp:taxon-name><tp:taxon-name-part taxon-name-part-type="genus" reg="Pinelema">P.</tp:taxon-name-part><tp:taxon-name-part taxon-name-part-type="species" reg="cordata">cordata</tp:taxon-name-part></tp:taxon-name></italic><bold>4</bold><italic><tp:taxon-name><tp:taxon-name-part taxon-name-part-type="genus" reg="Pinelema">P.</tp:taxon-name-part><tp:taxon-name-part taxon-name-part-type="species" reg="huoyan">huoyan</tp:taxon-name-part></tp:taxon-name></italic> Zhao &amp; Li, sp. n. <bold>5</bold><italic><tp:taxon-name><tp:taxon-name-part taxon-name-part-type="genus" reg="Pinelema">P.</tp:taxon-name-part><tp:taxon-name-part taxon-name-part-type="species" reg="liangxi">liangxi</tp:taxon-name-part></tp:taxon-name></italic><bold>6</bold><italic><tp:taxon-name><tp:taxon-name-part taxon-name-part-type="genus" reg="Pinelema">P.</tp:taxon-name-part><tp:taxon-name-part taxon-name-part-type="species" reg="lizhuang">lizhuang</tp:taxon-name-part></tp:taxon-name></italic> Zhao &amp; Li, sp. n. <bold>7</bold><italic><tp:taxon-name><tp:taxon-name-part taxon-name-part-type="genus" reg="Pinelema">P.</tp:taxon-name-part><tp:taxon-name-part taxon-name-part-type="species" reg="strentarsi">strentarsi</tp:taxon-name-part></tp:taxon-name></italic><bold>8</bold><italic><tp:taxon-name><tp:taxon-name-part taxon-name-part-type="genus" reg="Pinelema">P.</tp:taxon-name-part><tp:taxon-name-part taxon-name-part-type="species" reg="wangshang">wangshang</tp:taxon-name-part></tp:taxon-name></italic> Zhao &amp; Li, sp. n. <bold>9</bold><italic><tp:taxon-name><tp:taxon-name-part taxon-name-part-type="genus" reg="Pinelema">P.</tp:taxon-name-part><tp:taxon-name-part taxon-name-part-type="species" reg="wenyang">wenyang</tp:taxon-name-part></tp:taxon-name></italic> Zhao &amp; Li, sp. n. <bold>10</bold><italic><tp:taxon-name><tp:taxon-name-part taxon-name-part-type="genus" reg="Pinelema">P.</tp:taxon-name-part><tp:taxon-name-part taxon-name-part-type="species" reg="xiushuiensis">xiushuiensis</tp:taxon-name-part></tp:taxon-name></italic><bold>11</bold><italic><tp:taxon-name><tp:taxon-name-part taxon-name-part-type="genus" reg="Pinelema">P.</tp:taxon-name-part><tp:taxon-name-part taxon-name-part-type="species" reg="yunchuni">yunchuni</tp:taxon-name-part></tp:taxon-name></italic> Zhao &amp; Li, sp. n. <bold>12</bold><italic><tp:taxon-name><tp:taxon-name-part taxon-name-part-type="genus" reg="Pinelema">P.</tp:taxon-name-part><tp:taxon-name-part taxon-name-part-type="species" reg="zhewang">zhewang</tp:taxon-name-part></tp:taxon-name></italic>.</p></caption><graphic xmlns:xlink="http://www.w3.org/1999/xlink" xlink:href="zookeys-784-007-g031.jpg" position="float" orientation="portrait" xlink:type="simple" id="oo_228095.jpg"/></fig></tp:treatment-sec></tp:taxon-treatment>
