# Supplementary material for: Taxonomic study of the Pinelemabailongensis species group with descriptions of six new species from China (Araneae, Telemidae)
Source: Zookeys. 2018 Sep 12;(784):7–57. doi: 10.3897/zookeys.784.27758 (PMC6160845; doi:10.3897/zookeys.784.27758)
Supplement: XML Treatment for Pinelema liangxi [file zookeys.784.27758-treatment7.xml]

<!DOCTYPE tp:taxon-treatment
  PUBLIC "-//TaxonX//DTD Taxonomic Treatment Publishing DTD v0 20100105//EN" "tax-treatment-NSO.dtd">
<tp:taxon-treatment xmlns:tp="http://www.plazi.org/taxpub"><tp:treatment-meta><kwd-group><label>Taxon classification</label><kwd><named-content xmlns:xlink="http://www.w3.org/1999/xlink" content-type="kingdom">Animalia</named-content></kwd><kwd><named-content xmlns:xlink="http://www.w3.org/1999/xlink" content-type="order">Araneae</named-content></kwd><kwd><named-content xmlns:xlink="http://www.w3.org/1999/xlink" content-type="family">Telemidae</named-content></kwd></kwd-group><mixed-citation publication-type="journal"><person-group><name><surname>Zhao</surname><given-names>Huifeng</given-names></name><name><surname>Yao</surname><given-names>Zhiyuan</given-names></name><name><surname>Song</surname><given-names>Yang</given-names></name><name><surname>Li</surname><given-names>Shuqiang</given-names></name></person-group><article-title>Taxonomic study of the <italic><tp:taxon-name><tp:taxon-name-part taxon-name-part-type="genus" reg="Pinelema">Pinelema</tp:taxon-name-part><tp:taxon-name-part taxon-name-part-type="species" reg="bailongensis">bailongensis</tp:taxon-name-part></tp:taxon-name></italic> species group with descriptions of six new species from China (<tp:taxon-name><tp:taxon-name-part taxon-name-part-type="order">Araneae</tp:taxon-name-part></tp:taxon-name>, <tp:taxon-name><tp:taxon-name-part taxon-name-part-type="family">Telemidae</tp:taxon-name-part></tp:taxon-name>)</article-title><source>Zookeys</source><day>12</day><month>9</month><year>2018</year><volume>2018</volume><issue>784</issue><fpage>7</fpage><lpage>57</lpage><pub-id pub-id-type="doi">10.3897/zookeys.784.27758</pub-id></mixed-citation></tp:treatment-meta><tp:nomenclature><tp:taxon-name>
              <tp:taxon-name-part taxon-name-part-type="genus" reg="Pinelema">Pinelema</tp:taxon-name-part>
              <tp:taxon-name-part taxon-name-part-type="species" reg="liangxi">liangxi</tp:taxon-name-part>
            </tp:taxon-name><tp:taxon-authority>(Zhu &amp; Chen, 2002)</tp:taxon-authority><tp:taxon-status xmlns:xlink="http://www.w3.org/1999/xlink" xlink:type="simple">comb. n.</tp:taxon-status><xref ref-type="fig" rid="F20">Figs 9</xref><xref ref-type="fig" rid="F21">, 10</xref><xref ref-type="fig" rid="F22">, 11</xref><xref ref-type="fig" rid="F42">, 31</xref><tp:nomenclature-citation-list><tp:nomenclature-citation><tp:taxon-name>
                  <tp:taxon-name-part taxon-name-part-type="genus" reg="Telema">Telema</tp:taxon-name-part>
                  <tp:taxon-name-part taxon-name-part-type="species" reg="liangxi">liangxi</tp:taxon-name-part>
                </tp:taxon-name><comment>: <xref ref-type="bibr" rid="B12">Zhu and Chen 2002</xref>: 82, figs 1–7 (♂♀); <xref ref-type="bibr" rid="B1">Chen and Zhu 2009</xref>: 1709, figure 3E, M–N (♂♀).</comment></tp:nomenclature-citation></tp:nomenclature-citation-list></tp:nomenclature><tp:treatment-sec sec-type="type material" id="SECID0ESFAI"><title>Type material.</title><p>holotype ♂ (<abbrev xmlns:xlink="http://www.w3.org/1999/xlink" content-type="institution" xlink:title="Museum of Hebei University, Baoding, China" id="ABBRID0EYFAI" xlink:type="simple">MHBU</abbrev>), China, Guizhou Province, Qiannan Prefecture, Libo County, Maolan National Nature Reserve: Liangxi Cave, <named-content xmlns:xlink="http://www.w3.org/1999/xlink" content-type="dwc:verbatimCoordinates" xlink:type="simple"><named-content content-type="geo-json" specific-use="{&#34;type&#34;:&#34;Point&#34;,&#34;coordinates&#34;:[100.200000,24.500000]}" id="NCID0EAGAI" xlink:type="simple">24.5°N, 100.2°E</named-content></named-content>, 5.XI.1999, H. Chen leg. Paratypes (<abbrev xmlns:xlink="http://www.w3.org/1999/xlink" content-type="institution" xlink:title="Museum of Hebei University, Baoding, China" id="ABBRID0EFGAI" xlink:type="simple">MHBU</abbrev>): 2♀, same data as holotype. Not examined.</p></tp:treatment-sec><tp:treatment-sec sec-type="material" id="SECID0EKGAI"><title>Material examined.</title><p>5♂ and 8♀ (including five molecular vouchers, <named-content xmlns:xlink="http://www.w3.org/1999/xlink" content-type="dwc:institutional_code" xlink:type="simple">IZCAS</named-content>) from the type locality, <named-content xmlns:xlink="http://www.w3.org/1999/xlink" content-type="dwc:verbatimCoordinates" xlink:type="simple"><named-content content-type="geo-json" specific-use="{&#34;type&#34;:&#34;Point&#34;,&#34;coordinates&#34;:[108.000000,25.200000]}" id="NCID0EYGAI" xlink:type="simple">25°12'N, 108°00'E</named-content></named-content>, 15.III.2011, C. Wang and L. Lin leg.</p></tp:treatment-sec><tp:treatment-sec sec-type="diagnosis" id="SECID0E4GAI"><title>Diagnosis.</title><p><italic><tp:taxon-name><tp:taxon-name-part taxon-name-part-type="genus" reg="Pinelema">Pinelema</tp:taxon-name-part><tp:taxon-name-part taxon-name-part-type="species" reg="liangxi">liangxi</tp:taxon-name-part></tp:taxon-name></italic> resembles <italic><tp:taxon-name><tp:taxon-name-part taxon-name-part-type="genus" reg="Pinelema">P.</tp:taxon-name-part><tp:taxon-name-part taxon-name-part-type="species" reg="strentarsi">strentarsi</tp:taxon-name-part></tp:taxon-name></italic> (see Figs <xref ref-type="fig" rid="F26">15</xref>–<xref ref-type="fig" rid="F28">17</xref> and <xref ref-type="bibr" rid="B4">Lin and Li 2010</xref>: 23, figs 14–15) but can be distinguished by following characters: embolus curved (arrow 1 in Figure <xref ref-type="fig" rid="F21">10D</xref>) (embolus straight in <italic><tp:taxon-name><tp:taxon-name-part taxon-name-part-type="genus" reg="Pinelema">P.</tp:taxon-name-part><tp:taxon-name-part taxon-name-part-type="species" reg="strentarsi">strentarsi</tp:taxon-name-part></tp:taxon-name></italic>), bulb not protruding ventro-subdistally (arrow 2 in Figure <xref ref-type="fig" rid="F21">10D</xref>) (bulb protruding ventro-subdistally in <italic><tp:taxon-name><tp:taxon-name-part taxon-name-part-type="genus" reg="Pinelema">P.</tp:taxon-name-part><tp:taxon-name-part taxon-name-part-type="species" reg="strentarsi">strentarsi</tp:taxon-name-part></tp:taxon-name></italic>), and bulb not curved dorso-medially (arrow 3 in Figure <xref ref-type="fig" rid="F21">10D</xref>) (bulb curved dorso-medially in <italic><tp:taxon-name><tp:taxon-name-part taxon-name-part-type="genus" reg="Pinelema">P.</tp:taxon-name-part><tp:taxon-name-part taxon-name-part-type="species" reg="strentarsi">strentarsi</tp:taxon-name-part></tp:taxon-name></italic>).</p><fig id="F20" position="float" orientation="portrait"><label>Figure 9.</label><caption><p><italic><tp:taxon-name><tp:taxon-name-part taxon-name-part-type="genus" reg="Pinelema">Pinelema</tp:taxon-name-part><tp:taxon-name-part taxon-name-part-type="species" reg="liangxi">liangxi</tp:taxon-name-part></tp:taxon-name></italic>, male. <bold>A</bold> Palp, prolateral view <bold>B</bold> Palp, retrolateral view <bold>C</bold> Embolus, prolateral view <bold>D</bold> Embolus, retrolateral view. Scale bars: 0.1 mm (<bold>A–B</bold>), 0.05 mm (<bold>C–D</bold>).</p></caption><graphic xmlns:xlink="http://www.w3.org/1999/xlink" xlink:href="zookeys-784-007-g009.jpg" position="float" orientation="portrait" xlink:type="simple" id="oo_228072.jpg"/></fig><fig id="F21" position="float" orientation="portrait"><label>Figure 10.</label><caption><p><italic><tp:taxon-name><tp:taxon-name-part taxon-name-part-type="genus" reg="Pinelema">Pinelema</tp:taxon-name-part><tp:taxon-name-part taxon-name-part-type="species" reg="liangxi">liangxi</tp:taxon-name-part></tp:taxon-name></italic>, male. <bold>A</bold> Habitus, dorsal view <bold>B</bold> Embolus, apical view <bold>C</bold> Palp, prolateral view <bold>D</bold> Palp, retrolateral view. Scale bars: 0.2 mm (<bold>A</bold>), 0.05 mm (<bold>B</bold>), 0.1 mm (<bold>C–D</bold>).</p></caption><graphic xmlns:xlink="http://www.w3.org/1999/xlink" xlink:href="zookeys-784-007-g010.jpg" position="float" orientation="portrait" xlink:type="simple" id="oo_228073.jpg"/></fig></tp:treatment-sec><tp:treatment-sec sec-type="description" id="SECID0E3LAI"><title>Description.</title><p>Male palp: Cymbial apophysis light brown (Figure <xref ref-type="fig" rid="F21">10C</xref>); bulb with a few papillae proximo-retrolaterally (Figure <xref ref-type="fig" rid="F20">9B</xref>); <abbrev xmlns:xlink="http://www.w3.org/1999/xlink" xlink:title="ratio of El to Bl" id="ABBRID0EKMAI" xlink:type="simple">El/Bl</abbrev> ratio 1.14–1.25 (n = 5, mean: 1.20, Suppl. material <xref ref-type="supplementary-material" rid="S1">1</xref>: Figure S5), <abbrev xmlns:xlink="http://www.w3.org/1999/xlink" xlink:title="ratio of the Esl and El" id="ABBRID0EWMAI" xlink:type="simple">Esl/El</abbrev> ratio 0.49–0.51 (n = 5, mean: 0.50, Suppl. material <xref ref-type="supplementary-material" rid="S1">1</xref>: Figure S5). Endogyne: receptacle thin and long, U-shaped (see Figure <xref ref-type="fig" rid="F22">11C</xref> and <xref ref-type="bibr" rid="B1">Chen and Zhu 2009</xref>: figure 3M, N). For more detailed descriptions, see <xref ref-type="bibr" rid="B12">Zhu and Chen (2002)</xref>.</p></tp:treatment-sec><tp:treatment-sec sec-type="comments" id="SECID0EONAI"><title>Comments.</title><p>Because this species shares similar morphological characters with <italic><tp:taxon-name><tp:taxon-name-part taxon-name-part-type="genus" reg="Pinelema">P.</tp:taxon-name-part><tp:taxon-name-part taxon-name-part-type="species" reg="bailongensis">bailongensis</tp:taxon-name-part></tp:taxon-name></italic>, such as the long, tube-shaped embolus (see Figs <xref ref-type="fig" rid="F20">9A–D</xref>, <xref ref-type="fig" rid="F21">10C–D</xref> and <xref ref-type="bibr" rid="B12">Zhu and Chen 2002</xref>: figs 5–6), the presence of a distinct cymbial apophysis in the male palp prolaterally (see Figs <xref ref-type="fig" rid="F20">9A</xref>, <xref ref-type="fig" rid="F21">10C</xref> and <xref ref-type="bibr" rid="B12">Zhu and Chen 2002</xref>: figure 5), and the U-shaped and medially strongly curved receptacle (Figure <xref ref-type="fig" rid="F22">11C</xref>), it is transferred to <italic><tp:taxon-name><tp:taxon-name-part taxon-name-part-type="genus" reg="Pinelema">Pinelema</tp:taxon-name-part></tp:taxon-name></italic>.</p><fig id="F22" position="float" orientation="portrait"><label>Figure 11.</label><caption><p><italic><tp:taxon-name><tp:taxon-name-part taxon-name-part-type="genus" reg="Pinelema">Pinelema</tp:taxon-name-part><tp:taxon-name-part taxon-name-part-type="species" reg="liangxi">liangxi</tp:taxon-name-part></tp:taxon-name></italic>, female. <bold>A</bold> Habitus, dorsal view <bold>B</bold> Habitus, ventral view <bold>C</bold> Endogyne, lateral view. Scale bars: 0.2 mm (<bold>A–B</bold>), 0.05 mm (<bold>C</bold>).</p></caption><graphic xmlns:xlink="http://www.w3.org/1999/xlink" xlink:href="zookeys-784-007-g011.jpg" position="float" orientation="portrait" xlink:type="simple" id="oo_228074.jpg"/></fig></tp:treatment-sec><tp:treatment-sec sec-type="remarks" id="SECID0EEQAI"><title>Remarks.</title><p>The coordinates of the type locality of this species in <xref ref-type="bibr" rid="B12">Zhu and Chen (2002)</xref> is wrong because they refer to the place located approximately 700 kilometers from Liangxi Cave. The coordinate information reported here is confirmed by Dr H. Chen who collected type material.</p></tp:treatment-sec><tp:treatment-sec sec-type="distribution" id="SECID0EOQAI"><title>Distribution.</title><p>China (Guizhou, Figure <xref ref-type="fig" rid="F42">31</xref>), known only from the type locality.</p></tp:treatment-sec><tp:treatment-sec><!--Section generated to contain objects referenced in tp:taxon-treatment.--><fig id="F42" position="float" orientation="portrait"><label>Figure 31.</label><caption><p>Distribution records of <italic><tp:taxon-name><tp:taxon-name-part taxon-name-part-type="genus" reg="Pinelema">Pinelema</tp:taxon-name-part><tp:taxon-name-part taxon-name-part-type="species" reg="bailongensis">bailongensis</tp:taxon-name-part></tp:taxon-name></italic> species group: <bold>1</bold><italic><tp:taxon-name><tp:taxon-name-part taxon-name-part-type="genus" reg="Pinelema">P.</tp:taxon-name-part><tp:taxon-name-part taxon-name-part-type="species" reg="bailongensis">bailongensis</tp:taxon-name-part></tp:taxon-name></italic><bold>2</bold><italic><tp:taxon-name><tp:taxon-name-part taxon-name-part-type="genus" reg="Pinelema">P.</tp:taxon-name-part><tp:taxon-name-part taxon-name-part-type="species" reg="cheni">cheni</tp:taxon-name-part></tp:taxon-name></italic> Zhao et Li, sp. n. <bold>3</bold><italic><tp:taxon-name><tp:taxon-name-part taxon-name-part-type="genus" reg="Pinelema">P.</tp:taxon-name-part><tp:taxon-name-part taxon-name-part-type="species" reg="cordata">cordata</tp:taxon-name-part></tp:taxon-name></italic><bold>4</bold><italic><tp:taxon-name><tp:taxon-name-part taxon-name-part-type="genus" reg="Pinelema">P.</tp:taxon-name-part><tp:taxon-name-part taxon-name-part-type="species" reg="huoyan">huoyan</tp:taxon-name-part></tp:taxon-name></italic> Zhao &amp; Li, sp. n. <bold>5</bold><italic><tp:taxon-name><tp:taxon-name-part taxon-name-part-type="genus" reg="Pinelema">P.</tp:taxon-name-part><tp:taxon-name-part taxon-name-part-type="species" reg="liangxi">liangxi</tp:taxon-name-part></tp:taxon-name></italic><bold>6</bold><italic><tp:taxon-name><tp:taxon-name-part taxon-name-part-type="genus" reg="Pinelema">P.</tp:taxon-name-part><tp:taxon-name-part taxon-name-part-type="species" reg="lizhuang">lizhuang</tp:taxon-name-part></tp:taxon-name></italic> Zhao &amp; Li, sp. n. <bold>7</bold><italic><tp:taxon-name><tp:taxon-name-part taxon-name-part-type="genus" reg="Pinelema">P.</tp:taxon-name-part><tp:taxon-name-part taxon-name-part-type="species" reg="strentarsi">strentarsi</tp:taxon-name-part></tp:taxon-name></italic><bold>8</bold><italic><tp:taxon-name><tp:taxon-name-part taxon-name-part-type="genus" reg="Pinelema">P.</tp:taxon-name-part><tp:taxon-name-part taxon-name-part-type="species" reg="wangshang">wangshang</tp:taxon-name-part></tp:taxon-name></italic> Zhao &amp; Li, sp. n. <bold>9</bold><italic><tp:taxon-name><tp:taxon-name-part taxon-name-part-type="genus" reg="Pinelema">P.</tp:taxon-name-part><tp:taxon-name-part taxon-name-part-type="species" reg="wenyang">wenyang</tp:taxon-name-part></tp:taxon-name></italic> Zhao &amp; Li, sp. n. <bold>10</bold><italic><tp:taxon-name><tp:taxon-name-part taxon-name-part-type="genus" reg="Pinelema">P.</tp:taxon-name-part><tp:taxon-name-part taxon-name-part-type="species" reg="xiushuiensis">xiushuiensis</tp:taxon-name-part></tp:taxon-name></italic><bold>11</bold><italic><tp:taxon-name><tp:taxon-name-part taxon-name-part-type="genus" reg="Pinelema">P.</tp:taxon-name-part><tp:taxon-name-part taxon-name-part-type="species" reg="yunchuni">yunchuni</tp:taxon-name-part></tp:taxon-name></italic> Zhao &amp; Li, sp. n. <bold>12</bold><italic><tp:taxon-name><tp:taxon-name-part taxon-name-part-type="genus" reg="Pinelema">P.</tp:taxon-name-part><tp:taxon-name-part taxon-name-part-type="species" reg="zhewang">zhewang</tp:taxon-name-part></tp:taxon-name></italic>.</p></caption><graphic xmlns:xlink="http://www.w3.org/1999/xlink" xlink:href="zookeys-784-007-g031.jpg" position="float" orientation="portrait" xlink:type="simple" id="oo_228095.jpg"/></fig><fig id="F26" position="float" orientation="portrait"><label>Figure 15.</label><caption><p><italic><tp:taxon-name><tp:taxon-name-part taxon-name-part-type="genus" reg="Pinelema">Pinelema</tp:taxon-name-part><tp:taxon-name-part taxon-name-part-type="species" reg="strentarsi">strentarsi</tp:taxon-name-part></tp:taxon-name></italic>, male. <bold>A</bold> Palp, prolateral view <bold>B</bold> Palp, retrolateral view <bold>C</bold> Embolus, prolateral view <bold>D</bold> Embolus, retrolateral view. Scale bars: 0.1 mm (<bold>A–B</bold>), 0.05 mm (<bold>C–D</bold>).</p></caption><graphic xmlns:xlink="http://www.w3.org/1999/xlink" xlink:href="zookeys-784-007-g015.jpg" position="float" orientation="portrait" xlink:type="simple" id="oo_228078.jpg"/></fig><fig id="F28" position="float" orientation="portrait"><label>Figure 17.</label><caption><p><italic><tp:taxon-name><tp:taxon-name-part taxon-name-part-type="genus" reg="Pinelema">Pinelema</tp:taxon-name-part><tp:taxon-name-part taxon-name-part-type="species" reg="strentarsi">strentarsi</tp:taxon-name-part></tp:taxon-name></italic>, female. <bold>A</bold> Habitus, dorsal view <bold>B</bold> Habitus, ventral view <bold>C</bold> Endogyne, lateral view. Scale bars: 0.2 mm (<bold>A–B</bold>), 0.05 mm (<bold>C</bold>).</p></caption><graphic xmlns:xlink="http://www.w3.org/1999/xlink" xlink:href="zookeys-784-007-g017.jpg" position="float" orientation="portrait" xlink:type="simple" id="oo_228080.jpg"/></fig><supplementary-material xmlns:xlink="http://www.w3.org/1999/xlink" id="S1" position="float" orientation="portrait" xlink:type="simple"><label>Supplementary material 1</label><caption><p>Figures S1–S12. Left male palps of <italic><tp:taxon-name><tp:taxon-name-part taxon-name-part-type="genus" reg="Pinelema">Pinelema</tp:taxon-name-part><tp:taxon-name-part taxon-name-part-type="species" reg="bailongensis">bailongensis</tp:taxon-name-part></tp:taxon-name></italic> species group, retrolateral view</p></caption><p>Data type: specimens data</p><media xlink:href="zookeys-784-007-s001.docx" mimetype="application" mime-subtype="vnd.openxmlformats-officedocument.wordprocessingml.document" position="float" orientation="portrait" xlink:type="simple" id="oo_228096.docx"/><permissions><license license-type="creative-commons-attribution" xlink:href="http://creativecommons.org/licenses/by/4.0/" xlink:type="simple"><license-p>This is an open access article distributed under the terms of the Creative Commons Attribution License (CC BY 4.0), which permits unrestricted use, distribution, and reproduction in any medium, provided the original author and source are credited.</license-p></license></permissions><attrib specific-use="authors">Huifeng Zhao, Zhiyuan Yao, Yang Song, Shuqiang Li</attrib></supplementary-material></tp:treatment-sec><ref-list><ref id="B12"><mixed-citation xmlns:xlink="http://www.w3.org/1999/xlink" xlink:type="simple"><person-group><name name-style="western"><surname>Zhu</surname><given-names>M</given-names></name><name name-style="western"><surname>Chen</surname><given-names>H</given-names></name></person-group> (<year>2002</year>) <article-title>A new cave spider of the genus <italic><tp:taxon-name><tp:taxon-name-part taxon-name-part-type="genus">Telema</tp:taxon-name-part></tp:taxon-name></italic> from China (<tp:taxon-name><tp:taxon-name-part taxon-name-part-type="order">Araneae</tp:taxon-name-part></tp:taxon-name>: <tp:taxon-name><tp:taxon-name-part taxon-name-part-type="family">Telemidae</tp:taxon-name-part></tp:taxon-name>).</article-title><source>Acta Zootaxonomica Sinica</source><volume>27</volume>: <fpage>82</fpage>–<lpage>84</lpage>.</mixed-citation></ref><ref id="B1"><mixed-citation xmlns:xlink="http://www.w3.org/1999/xlink" xlink:type="simple"><person-group><name name-style="western"><surname>Chen</surname><given-names>H</given-names></name><name name-style="western"><surname>Zhu</surname><given-names>M</given-names></name></person-group> (<year>2009</year>) <article-title>Two new troglobitic species of the genus <italic><tp:taxon-name><tp:taxon-name-part taxon-name-part-type="genus">Telema</tp:taxon-name-part></tp:taxon-name></italic> (<tp:taxon-name><tp:taxon-name-part taxon-name-part-type="order">Araneae</tp:taxon-name-part></tp:taxon-name>, <tp:taxon-name><tp:taxon-name-part taxon-name-part-type="family">Telemidae</tp:taxon-name-part></tp:taxon-name>) from Guizhou, southwestern China.</article-title><source>Journal of Natural History</source><volume>43</volume>: <fpage>1705</fpage>–<lpage>1713</lpage>. <ext-link xlink:type="simple" ext-link-type="doi" xlink:href="10.1080/00222930902968791">https://doi.org/10.1080/00222930902968791</ext-link></mixed-citation></ref><ref id="B4"><mixed-citation xmlns:xlink="http://www.w3.org/1999/xlink" xlink:type="simple"><person-group><name name-style="western"><surname>Lin</surname><given-names>Y</given-names></name><name name-style="western"><surname>Li</surname><given-names>S</given-names></name></person-group> (<year>2010</year>) <article-title>Long-legged cave spiders (<tp:taxon-name><tp:taxon-name-part taxon-name-part-type="order">Araneae</tp:taxon-name-part></tp:taxon-name>, <tp:taxon-name><tp:taxon-name-part taxon-name-part-type="family">Telemidae</tp:taxon-name-part></tp:taxon-name>) from Yunnan-Guizhou Plateau, southwestern China.</article-title><source>Zootaxa</source><volume>2445</volume>: <fpage>1</fpage>–<lpage>34</lpage>.</mixed-citation></ref></ref-list></tp:taxon-treatment>
