# Supplementary material for: Taxonomic study of the Pinelemabailongensis species group with descriptions of six new species from China (Araneae, Telemidae)
Source: Zookeys. 2018 Sep 12;(784):7–57. doi: 10.3897/zookeys.784.27758 (PMC6160845; doi:10.3897/zookeys.784.27758)
Supplement: XML Treatment for Pinelema lizhuang [file zookeys.784.27758-treatment8.xml]

<!DOCTYPE tp:taxon-treatment
  PUBLIC "-//TaxonX//DTD Taxonomic Treatment Publishing DTD v0 20100105//EN" "tax-treatment-NSO.dtd">
<tp:taxon-treatment xmlns:tp="http://www.plazi.org/taxpub"><tp:treatment-meta><kwd-group><label>Taxon classification</label><kwd><named-content xmlns:xlink="http://www.w3.org/1999/xlink" content-type="kingdom">Animalia</named-content></kwd><kwd><named-content xmlns:xlink="http://www.w3.org/1999/xlink" content-type="order">Araneae</named-content></kwd><kwd><named-content xmlns:xlink="http://www.w3.org/1999/xlink" content-type="family">Telemidae</named-content></kwd></kwd-group><mixed-citation publication-type="journal"><person-group><name><surname>Zhao</surname><given-names>Huifeng</given-names></name><name><surname>Yao</surname><given-names>Zhiyuan</given-names></name><name><surname>Song</surname><given-names>Yang</given-names></name><name><surname>Li</surname><given-names>Shuqiang</given-names></name></person-group><article-title>Taxonomic study of the <italic><tp:taxon-name><tp:taxon-name-part taxon-name-part-type="genus" reg="Pinelema">Pinelema</tp:taxon-name-part><tp:taxon-name-part taxon-name-part-type="species" reg="bailongensis">bailongensis</tp:taxon-name-part></tp:taxon-name></italic> species group with descriptions of six new species from China (<tp:taxon-name><tp:taxon-name-part taxon-name-part-type="order">Araneae</tp:taxon-name-part></tp:taxon-name>, <tp:taxon-name><tp:taxon-name-part taxon-name-part-type="family">Telemidae</tp:taxon-name-part></tp:taxon-name>)</article-title><source>Zookeys</source><day>12</day><month>9</month><year>2018</year><volume>2018</volume><issue>784</issue><fpage>7</fpage><lpage>57</lpage><pub-id pub-id-type="doi">10.3897/zookeys.784.27758</pub-id></mixed-citation></tp:treatment-meta><tp:nomenclature><tp:taxon-name>
              <tp:taxon-name-part taxon-name-part-type="genus" reg="Pinelema">Pinelema</tp:taxon-name-part>
              <tp:taxon-name-part taxon-name-part-type="species" reg="lizhuang">lizhuang</tp:taxon-name-part>
              <object-id xmlns:xlink="http://www.w3.org/1999/xlink" content-type="zoobank" xlink:type="simple">http://zoobank.org/8C9BA784-6DBB-4DA7-B7A8-FAB0F9015D28</object-id>
            </tp:taxon-name><tp:taxon-authority>Zhao &amp; Li</tp:taxon-authority><tp:taxon-status xmlns:xlink="http://www.w3.org/1999/xlink" xlink:type="simple">sp. n.</tp:taxon-status><xref ref-type="fig" rid="F23">Figs 12</xref><xref ref-type="fig" rid="F24">, 13</xref><xref ref-type="fig" rid="F25">, 14</xref><xref ref-type="fig" rid="F42">, 31</xref></tp:nomenclature><tp:treatment-sec sec-type="type material" id="SECID0ERSAI"><title>Type material.</title><p><bold>Holotype</bold> ♂ (<named-content xmlns:xlink="http://www.w3.org/1999/xlink" content-type="dwc:institutional_code" xlink:type="simple">IZCAS</named-content>): China, Guangxi Zhuang Autonomous Region, Hechi Prefecture, Nandan County, Liuzai Town, Lizhuang Village, Cave without a name, <named-content xmlns:xlink="http://www.w3.org/1999/xlink" content-type="dwc:verbatimCoordinates" xlink:type="simple"><named-content content-type="geo-json" specific-use="{&#34;type&#34;:&#34;Point&#34;,&#34;coordinates&#34;:[107.381833,25.308167]}" id="NCID0EBTAI" xlink:type="simple">25°18.490﻿'N, 107°22.910'E</named-content></named-content>, 828 m, 28.I.2015, Y. Li and Z. Chen leg. <bold>Paratypes</bold> (<named-content xmlns:xlink="http://www.w3.org/1999/xlink" content-type="dwc:institutional_code" xlink:type="simple">IZCAS</named-content>): 5♂ and 5♀, same data as holotype.</p></tp:treatment-sec><tp:treatment-sec sec-type="material" id="SECID0ENTAI"><title>Other material examined.</title><p>4♀ (molecular vouchers, <named-content xmlns:xlink="http://www.w3.org/1999/xlink" content-type="dwc:institutional_code" xlink:type="simple">IZCAS</named-content>), same data as holotype.</p></tp:treatment-sec><tp:treatment-sec sec-type="etymology" id="SECID0EYTAI"><title>Etymology.</title><p>The species epithet refers to the type locality; noun.</p></tp:treatment-sec><tp:treatment-sec sec-type="diagnosis" id="SECID0E4TAI"><title>Diagnosis.</title><p>This species resembles <italic><tp:taxon-name><tp:taxon-name-part taxon-name-part-type="genus" reg="Pinelema">P.</tp:taxon-name-part><tp:taxon-name-part taxon-name-part-type="species" reg="wenyang">wenyang</tp:taxon-name-part></tp:taxon-name></italic> Zhao &amp; Li, sp. n. (Figs <xref ref-type="fig" rid="F32">21</xref>–<xref ref-type="fig" rid="F34">23</xref>) but can be distinguished by following characters: bulb curved dorso-medially (Figure <xref ref-type="fig" rid="F24">13D</xref>) (bulb curved dorso-subdistally in <italic><tp:taxon-name><tp:taxon-name-part taxon-name-part-type="genus" reg="Pinelema">P.</tp:taxon-name-part><tp:taxon-name-part taxon-name-part-type="species" reg="wenyang">wenyang</tp:taxon-name-part></tp:taxon-name></italic> Zhao &amp; Li, sp. n.), larger <abbrev xmlns:xlink="http://www.w3.org/1999/xlink" xlink:title="ratio of the Esl and El" id="ABBRID0EFVAI" xlink:type="simple">Esl/El</abbrev> ratio (0.63–0.67, n = 6, mean = 0.65, Suppl. material <xref ref-type="supplementary-material" rid="S1">1</xref>: Figure S6) (smaller <abbrev xmlns:xlink="http://www.w3.org/1999/xlink" xlink:title="ratio of the Esl and El" id="ABBRID0ERVAI" xlink:type="simple">Esl/El</abbrev> ratio 0.51–0.55, n = 5, mean = 0.53 in <italic><tp:taxon-name><tp:taxon-name-part taxon-name-part-type="genus" reg="Pinelema">P.</tp:taxon-name-part><tp:taxon-name-part taxon-name-part-type="species" reg="wenyang">wenyang</tp:taxon-name-part></tp:taxon-name></italic> Zhao &amp; Li, sp. n.), and smaller <abbrev xmlns:xlink="http://www.w3.org/1999/xlink" xlink:title="ratio of El to Bl" id="ABBRID0EAWAI" xlink:type="simple">El/Bl</abbrev> ratio (1.24–1.31, n = 6, mean: 1.27, Suppl. material <xref ref-type="supplementary-material" rid="S1">1</xref>: Figure S6) (larger <abbrev xmlns:xlink="http://www.w3.org/1999/xlink" xlink:title="ratio of El to Bl" id="ABBRID0EMWAI" xlink:type="simple">El/Bl</abbrev> ratio 1.47–1.54, n = 5, mean: 1.49 in <italic><tp:taxon-name><tp:taxon-name-part taxon-name-part-type="genus" reg="Pinelema">P.</tp:taxon-name-part><tp:taxon-name-part taxon-name-part-type="species" reg="wenyang">wenyang</tp:taxon-name-part></tp:taxon-name></italic> Zhao &amp; Li, sp. n.).</p><fig id="F23" position="float" orientation="portrait"><label>Figure 12.</label><caption><p><italic><tp:taxon-name><tp:taxon-name-part taxon-name-part-type="genus" reg="Pinelema">Pinelema</tp:taxon-name-part><tp:taxon-name-part taxon-name-part-type="species" reg="lizhuang">lizhuang</tp:taxon-name-part></tp:taxon-name></italic> Zhao &amp; Li, sp. n., male. <bold>A</bold> Palp, prolateral view <bold>B</bold> Palp, retrolateral view <bold>C</bold> Embolus, prolateral view <bold>D</bold> Embolus, retrolateral view. Scale bars: 0.1 mm (<bold>A–B</bold>), 0.05 mm (<bold>C–D</bold>).</p></caption><graphic xmlns:xlink="http://www.w3.org/1999/xlink" xlink:href="zookeys-784-007-g012.jpg" position="float" orientation="portrait" xlink:type="simple" id="oo_228075.jpg"/></fig><fig id="F24" position="float" orientation="portrait"><label>Figure 13.</label><caption><p><italic><tp:taxon-name><tp:taxon-name-part taxon-name-part-type="genus" reg="Pinelema">Pinelema</tp:taxon-name-part><tp:taxon-name-part taxon-name-part-type="species" reg="lizhuang">lizhuang</tp:taxon-name-part></tp:taxon-name></italic> Zhao &amp; Li, sp. n., male holotype. <bold>A</bold> Habitus, dorsal view <bold>B</bold> Embolus, apical view <bold>C</bold> Palp, prolateral view <bold>D</bold> Palp, retrolateral view. Scale bars: 0.2 mm (<bold>A</bold>), 0.05 mm (<bold>B</bold>), 0.1 mm (<bold>C–D</bold>).</p></caption><graphic xmlns:xlink="http://www.w3.org/1999/xlink" xlink:href="zookeys-784-007-g013.jpg" position="float" orientation="portrait" xlink:type="simple" id="oo_228076.jpg"/></fig></tp:treatment-sec><tp:treatment-sec sec-type="description" id="SECID0EFZAI"><title>Description.</title><p><bold>Male (holotype)</bold>: Total length 1.20. Carapace 0.50 long, 0.51 wide. Abdomen 0.67 long, 0.56 wide. Carapace pale brown (Figure <xref ref-type="fig" rid="F24">13A</xref>). Six eyes ringed with black (Figure <xref ref-type="fig" rid="F24">13A</xref>), clypeus height 0.11, ocular quadrangle 0.15 wide. Chelicerae, legs, labium, and endites light yellow with dark brown dots. Sternum dark brown with sparse setae. Leg measurements: I 3.83 (1.13, 0.19, 1.18, 0.78, 0.55); II 3.15 (0.92, 0.19, 0.96, 0.59, 0.49); III 2.29 (0.67, 0.16, 0.63, 0.43, 0.40); IV 2.36 (0.87, 0.18, 0.78, 0.53, 0.42). Abdomen purple-bluish (Figure <xref ref-type="fig" rid="F24">13A</xref>).</p><p>Palp: Tibia 2.9 times longer than patella, cymbium 2.0 times longer than tibia, cymbial apophysis cone-shaped (Figure <xref ref-type="fig" rid="F24">13C</xref>); bulb hemispherical (Figure <xref ref-type="fig" rid="F24">13C, D</xref>); spiral ridge brown (Figure <xref ref-type="fig" rid="F24">13B</xref>), <abbrev xmlns:xlink="http://www.w3.org/1999/xlink" xlink:title="ratio of El to Bl" id="ABBRID0EH1AI" xlink:type="simple">El/Bl</abbrev> ratio 1.26 (Figure <xref ref-type="fig" rid="F24">13D</xref>), the distal part of embolus black (Figure <xref ref-type="fig" rid="F24">13C, D</xref>), and <abbrev xmlns:xlink="http://www.w3.org/1999/xlink" xlink:title="ratio of the Esl and El" id="ABBRID0ET1AI" xlink:type="simple">Esl/El</abbrev> ratio 0.65 (Figure <xref ref-type="fig" rid="F24">13D</xref>).</p><p><bold>Female</bold>: Total length 1.39. Carapace 0.50 long, 0.48 wide. Abdomen 0.85 long, 0.73 wide. Coloration as in male (Figure <xref ref-type="fig" rid="F25">14A–B</xref>). Six eyes, well-developed, clypeus height 0.11, ocular quadrangle 0.17 wide. Leg measurements: I 3.42 (1.00, 0.19, 1.05, 0.65, 0.53); II 2.86 (0.85, 0.19, 0.85, 0.53, 0.44); III 2.06 (0.63, 0.19, 0.53, 0.37, 0.34); IV 2.68 (0.85, 0.19, 0.76, 0.48, 0.40). Abdomen purple-bluish (Figure <xref ref-type="fig" rid="F25">14A</xref>). Insemination duct as wide as receptacle (Figure <xref ref-type="fig" rid="F25">14C</xref>); receptacle C-shaped with several membranous tubes inside (Figure <xref ref-type="fig" rid="F25">14C</xref>).</p><fig id="F25" position="float" orientation="portrait"><label>Figure 14.</label><caption><p><italic><tp:taxon-name><tp:taxon-name-part taxon-name-part-type="genus" reg="Pinelema">Pinelema</tp:taxon-name-part><tp:taxon-name-part taxon-name-part-type="species" reg="lizhuang">lizhuang</tp:taxon-name-part></tp:taxon-name></italic> Zhao &amp; Li, sp. n., female paratype. <bold>A</bold> Habitus, dorsal view <bold>B</bold> Habitus, ventral view <bold>C</bold> Endogyne, lateral view. Scale bars: 0.2 mm (<bold>A–B</bold>), 0.05 mm (<bold>C</bold>).</p></caption><graphic xmlns:xlink="http://www.w3.org/1999/xlink" xlink:href="zookeys-784-007-g014.jpg" position="float" orientation="portrait" xlink:type="simple" id="oo_228077.jpg"/></fig></tp:treatment-sec><tp:treatment-sec sec-type="variation" id="SECID0ER3AI"><title>Variation.</title><p>In 5♂ paratypes: <abbrev xmlns:xlink="http://www.w3.org/1999/xlink" xlink:title="ratio of El to Bl" id="ABBRID0EX3AI" xlink:type="simple">El/Bl</abbrev> ratio 1.24–1.31, <abbrev xmlns:xlink="http://www.w3.org/1999/xlink" xlink:title="ratio of the Esl and El" id="ABBRID0E23AI" xlink:type="simple">Esl/El</abbrev> ratio 0.63–0.67.</p></tp:treatment-sec><tp:treatment-sec sec-type="distribution" id="SECID0E63AI"><title>Distribution.</title><p>China (Guangxi, Figure <xref ref-type="fig" rid="F42">31</xref>), known only from the type locality.</p></tp:treatment-sec><tp:treatment-sec><!--Section generated to contain objects referenced in tp:taxon-treatment.--><fig id="F42" position="float" orientation="portrait"><label>Figure 31.</label><caption><p>Distribution records of <italic><tp:taxon-name><tp:taxon-name-part taxon-name-part-type="genus" reg="Pinelema">Pinelema</tp:taxon-name-part><tp:taxon-name-part taxon-name-part-type="species" reg="bailongensis">bailongensis</tp:taxon-name-part></tp:taxon-name></italic> species group: <bold>1</bold><italic><tp:taxon-name><tp:taxon-name-part taxon-name-part-type="genus" reg="Pinelema">P.</tp:taxon-name-part><tp:taxon-name-part taxon-name-part-type="species" reg="bailongensis">bailongensis</tp:taxon-name-part></tp:taxon-name></italic><bold>2</bold><italic><tp:taxon-name><tp:taxon-name-part taxon-name-part-type="genus" reg="Pinelema">P.</tp:taxon-name-part><tp:taxon-name-part taxon-name-part-type="species" reg="cheni">cheni</tp:taxon-name-part></tp:taxon-name></italic> Zhao et Li, sp. n. <bold>3</bold><italic><tp:taxon-name><tp:taxon-name-part taxon-name-part-type="genus" reg="Pinelema">P.</tp:taxon-name-part><tp:taxon-name-part taxon-name-part-type="species" reg="cordata">cordata</tp:taxon-name-part></tp:taxon-name></italic><bold>4</bold><italic><tp:taxon-name><tp:taxon-name-part taxon-name-part-type="genus" reg="Pinelema">P.</tp:taxon-name-part><tp:taxon-name-part taxon-name-part-type="species" reg="huoyan">huoyan</tp:taxon-name-part></tp:taxon-name></italic> Zhao &amp; Li, sp. n. <bold>5</bold><italic><tp:taxon-name><tp:taxon-name-part taxon-name-part-type="genus" reg="Pinelema">P.</tp:taxon-name-part><tp:taxon-name-part taxon-name-part-type="species" reg="liangxi">liangxi</tp:taxon-name-part></tp:taxon-name></italic><bold>6</bold><italic><tp:taxon-name><tp:taxon-name-part taxon-name-part-type="genus" reg="Pinelema">P.</tp:taxon-name-part><tp:taxon-name-part taxon-name-part-type="species" reg="lizhuang">lizhuang</tp:taxon-name-part></tp:taxon-name></italic> Zhao &amp; Li, sp. n. <bold>7</bold><italic><tp:taxon-name><tp:taxon-name-part taxon-name-part-type="genus" reg="Pinelema">P.</tp:taxon-name-part><tp:taxon-name-part taxon-name-part-type="species" reg="strentarsi">strentarsi</tp:taxon-name-part></tp:taxon-name></italic><bold>8</bold><italic><tp:taxon-name><tp:taxon-name-part taxon-name-part-type="genus" reg="Pinelema">P.</tp:taxon-name-part><tp:taxon-name-part taxon-name-part-type="species" reg="wangshang">wangshang</tp:taxon-name-part></tp:taxon-name></italic> Zhao &amp; Li, sp. n. <bold>9</bold><italic><tp:taxon-name><tp:taxon-name-part taxon-name-part-type="genus" reg="Pinelema">P.</tp:taxon-name-part><tp:taxon-name-part taxon-name-part-type="species" reg="wenyang">wenyang</tp:taxon-name-part></tp:taxon-name></italic> Zhao &amp; Li, sp. n. <bold>10</bold><italic><tp:taxon-name><tp:taxon-name-part taxon-name-part-type="genus" reg="Pinelema">P.</tp:taxon-name-part><tp:taxon-name-part taxon-name-part-type="species" reg="xiushuiensis">xiushuiensis</tp:taxon-name-part></tp:taxon-name></italic><bold>11</bold><italic><tp:taxon-name><tp:taxon-name-part taxon-name-part-type="genus" reg="Pinelema">P.</tp:taxon-name-part><tp:taxon-name-part taxon-name-part-type="species" reg="yunchuni">yunchuni</tp:taxon-name-part></tp:taxon-name></italic> Zhao &amp; Li, sp. n. <bold>12</bold><italic><tp:taxon-name><tp:taxon-name-part taxon-name-part-type="genus" reg="Pinelema">P.</tp:taxon-name-part><tp:taxon-name-part taxon-name-part-type="species" reg="zhewang">zhewang</tp:taxon-name-part></tp:taxon-name></italic>.</p></caption><graphic xmlns:xlink="http://www.w3.org/1999/xlink" xlink:href="zookeys-784-007-g031.jpg" position="float" orientation="portrait" xlink:type="simple" id="oo_228095.jpg"/></fig><fig id="F32" position="float" orientation="portrait"><label>Figure 21.</label><caption><p><italic><tp:taxon-name><tp:taxon-name-part taxon-name-part-type="genus" reg="Pinelema">Pinelema</tp:taxon-name-part><tp:taxon-name-part taxon-name-part-type="species" reg="wenyang">wenyang</tp:taxon-name-part></tp:taxon-name></italic> Zhao &amp; Li, sp. n., male. <bold>A</bold> Palp, prolateral view <bold>B</bold> Palp, retrolateral view <bold>C</bold> Embolus, prolateral view <bold>D</bold> Embolus, retrolateral view. Scale bars: 0.1 mm (<bold>A–B</bold>), 0.05 mm (<bold>C–D</bold>).</p></caption><graphic xmlns:xlink="http://www.w3.org/1999/xlink" xlink:href="zookeys-784-007-g021.jpg" position="float" orientation="portrait" xlink:type="simple" id="oo_228085.jpg"/></fig><fig id="F34" position="float" orientation="portrait"><label>Figure 23.</label><caption><p><italic><tp:taxon-name><tp:taxon-name-part taxon-name-part-type="genus" reg="Pinelema">Pinelema</tp:taxon-name-part><tp:taxon-name-part taxon-name-part-type="species" reg="wenyang">wenyang</tp:taxon-name-part></tp:taxon-name></italic> Zhao &amp; Li, sp. n., female paratype. <bold>A</bold> Habitus, dorsal view <bold>B</bold> Habitus, ventral view <bold>C</bold> Endogyne, lateral view. Scale bars: 0.2 mm (<bold>A–B</bold>), 0.05 mm (<bold>C</bold>).</p></caption><graphic xmlns:xlink="http://www.w3.org/1999/xlink" xlink:href="zookeys-784-007-g023.jpg" position="float" orientation="portrait" xlink:type="simple" id="oo_228087.jpg"/></fig><supplementary-material xmlns:xlink="http://www.w3.org/1999/xlink" id="S1" position="float" orientation="portrait" xlink:type="simple"><label>Supplementary material 1</label><caption><p>Figures S1–S12. Left male palps of <italic><tp:taxon-name><tp:taxon-name-part taxon-name-part-type="genus" reg="Pinelema">Pinelema</tp:taxon-name-part><tp:taxon-name-part taxon-name-part-type="species" reg="bailongensis">bailongensis</tp:taxon-name-part></tp:taxon-name></italic> species group, retrolateral view</p></caption><p>Data type: specimens data</p><media xlink:href="zookeys-784-007-s001.docx" mimetype="application" mime-subtype="vnd.openxmlformats-officedocument.wordprocessingml.document" position="float" orientation="portrait" xlink:type="simple" id="oo_228096.docx"/><permissions><license license-type="creative-commons-attribution" xlink:href="http://creativecommons.org/licenses/by/4.0/" xlink:type="simple"><license-p>This is an open access article distributed under the terms of the Creative Commons Attribution License (CC BY 4.0), which permits unrestricted use, distribution, and reproduction in any medium, provided the original author and source are credited.</license-p></license></permissions><attrib specific-use="authors">Huifeng Zhao, Zhiyuan Yao, Yang Song, Shuqiang Li</attrib></supplementary-material></tp:treatment-sec></tp:taxon-treatment>
